# Supplementary material for: Role of Organ-Specific Endothelial Cells in Melanoma Adhesion Patterns
Source: Biomedicines. 2026 Jun 23;14(7):1409. doi: 10.3390/biomedicines14071409 (PMC13405823; doi:10.3390/biomedicines14071409)
Supplement: Supplementary file 1 [file biomedicines-14-01409-s001.zip]

Archive with 1 entries (1 files):
- Revised Supplementary material-final 22 june.pdf
